# Supplementary material for: Silibinin Restores NAD+ Levels and Induces the SIRT1/AMPK Pathway in Non-Alcoholic Fatty Liver
Source: Nutrients. 2017 Sep 30;9(10):1086. doi: 10.3390/nu9101086 (PMC5691703; doi:10.3390/nu9101086)
Supplement: Supplementary file 1 [file nutrients-09-01086-s001.zip]

Archive with 1 entries (1 files):
- nutrients-215033-supplementary.pdf
